# Supplementary material for: Subfunctionalization of Parental Polyamine Oxidase (PAO) Genes in the Allopolyploid Tobacco Nicotiana tabacum (L.)
Source: Genes (Basel). 2023 Oct 30;14(11):2025. doi: 10.3390/genes14112025 (PMC10671180; doi:10.3390/genes14112025)
Supplement: Supplementary file 1 [file genes-14-02025-s001.zip]

Archive with 5 entries (5 files):
- Suppl fig 1.pptx
- Suppl fig 2.pptx
- supplementary Table S1.pdf
- supplementary Table S2.pdf
- supplementary Table S3.pdf
